# Supplementary material for: Cholera outbreak in Forcibly Displaced Myanmar National (FDMN) from a small population segment in Cox’s Bazar, Bangladesh, 2019
Source: PLoS Negl Trop Dis. 2021 Sep 22;15(9):e0009618. doi: 10.1371/journal.pntd.0009618 (PMC8457470; doi:10.1371/journal.pntd.0009618)
Supplement: S1 Data — This dataset contain number of cholera cases settlement and host population visit to two DTC (Leda and Teknaf) form several region. (CSV) [file pntd.0009618.s002.csv]

SMSD__Cnam	Location	settelment	Cholera Cases	group
Camp 15	Camp 15 and host community	2	4	6
Camp 23	Camp 23 and host community	1	5	7
Camp 24	Camp 24 and host community	34	47	3
Camp 25	Camp 25 and host community	4	10	5
Camp 26	Camp 26 and host community	43	62	2
Camp 27	Camp 27 and host community	11	19	4
