# Supplementary material for: Cholera outbreak in Forcibly Displaced Myanmar National (FDMN) from a small population segment in Cox’s Bazar, Bangladesh, 2019
Source: PLoS Negl Trop Dis. 2021 Sep 22;15(9):e0009618. doi: 10.1371/journal.pntd.0009618 (PMC8457470; doi:10.1371/journal.pntd.0009618)
Supplement: S2 Data — (CSV) [file pntd.0009618.s003.csv]

DTC	LATITUDE	LONGITUDE
Leda DTC	20.97196566	92.2481982
Teknaf DTC	20.87425332	92.29724042
